# Supplementary material for: Oxygen tension modulates the mitochondrial genetic bottleneck and influences the segregation of a heteroplasmic mtDNA variant in vitro
Source: Commun Biol. 2021 May 14;4:584. doi: 10.1038/s42003-021-02069-2 (PMC8121860; doi:10.1038/s42003-021-02069-2)
Supplement: Supplementary file 4 — Supplementary Data 1. [file 42003_2021_2069_MOESM4_ESM.xlsx]

## Sheet: mtDNA copy number
Figure 1d & 1g
Oxygen tension modulates the mtDNA genetic bottleneck
Absolute mtDNA copy number measured from D4 to D7 of differentiation in both WT and ND1 cells when cultured in either 20% or 3% oxygen
Figure 1d (20% oxygen)								Figure 1g (3% oxygen)
WT				ND1				WT				ND1
D4	D5	D6	D7	D4	D5	D6	D7	D4	D5	D6	D7	D4	D5	D6	D7
2217.6	1537.43	880.367	1647.8	1560.53	805.933	731.5	2032.8	723.8	282.333	495.367	669.9	1699.13	420.933	115.5	1960.93
1501.5	793.1	1424.5	2099.53	1267.93	870.1	1172.97	1155	1211.47	251.533	243.833	1203.77	1930.13	323.4	282.333	777.7
929.133	1368.03	2014.83	2505.07	1188.37	1794.1	1504.07	1473.27	2014.83	464.567	600.6	931.7	1450.17	110.367	146.3	1029.23
1848	1052.33	818.767	1386	2494.8	2068.73	1352.63	857.267	870.1	238.7	402.967	1794.1	1124.2	261.8	231	1883.93
1547.7	2874.67	921.433	2109.8	2643.67	2268.93	1185.8	780.267	1686.3	136.033	438.9	741.767	1632.4	115.5	97.5333	1760.73
708.4	998.433	816.2	1617	2027.67	1953.23	2066.17	954.8	1406.53	377.3	266.933	1131.9	1470.7	451.733	161.7	1673.47
1940.4	918.867	1113.93	1791.53	2279.2	2515.33	633.967	1026.67	705.833	364.467	261.8	1203.77	2217.6	84.7	61.6	1827.47
1239.7	854.7	941.967	1570.8	1578.5	1124.2	2320.27	882.933	831.6	310.567	187.367	782.833	1968.63	120.633	107.8	1332.1
2525.6	693	929.133	2587.2	2238.13	1193.5	949.667	1380.87	882.933	302.867	241.267	1188.37	1180.67	533.867	243.833	1427.07
2813.07	721.233	687.867	1093.4	1973.77	1729.93	1172.97	1504.07	1119.07	338.8	513.333	764.867	1447.6	112.933	143.733	1396.27
2533.3	785.4	2086.7	1740.2	1475.83	721.233	1144.73	1370.6	739.2	259.233	192.5	1634.97	1506.63	192.5	156.567	1493.8
1786.4	1170.4	757.167	2612.87	726.367	803.367	1054.9	1139.6	2659.07	297.733	351.633	1409.1	1832.6	207.9	61.3433	890.633
1601.6	2063.6	1021.53	1827.47	2697.57	1860.83	1855.7	1416.8	1167.83	202.767	284.9	1822.33	1699.13		136.033	1850.57
2320.27	716.1	1265.37	1314.13	1326.97	972.767	977.9	1155	1637.53	125.767	426.067	1067.73	795.667	166.833	254.1	1054.9
3516.33	1196.07	798.233	1137.03	1596.47	2302.3	1668.33	2600.03	1368.03	156.567	490.233	1645.23	847	174.533	243.833	1162.7
1755.6	2004.57	1473.27	1907.03	1057.47	1742.77	1516.9	1157.57	847	138.6	323.4	1442.47	405.533	151.433	1960.93	918.867
1273.07	1113.93	1529.73	2053.33	1242.27	1309	556.967	1978.9	259.233	408.1	269.5	1555.4	1781.27	146.3	1391.13	1812.07
1550.27	1121.63	1640.1	2135.47	2138.03	1745.33	1935.27	1365.47	998.433	141.167	161.7	1604.17	495.367	197.633	182.233	1776.13
913.733	1057.47	736.633	1511.77	1196.07	1450.17	1619.57	1586.2	1070.3	110.367	125.767	1796.67	528.733	184.8	302.867	2358.77
1362.9	1917.3	754.6	2297.17	1036.93	2469.13	854.7	1824.9	1047.2	282.333	2143.17	1016.4	808.5	269.5	287.467	1296.17
1316.7	1183.23	1355.2	1722.23	990.733	2158.57	1604.17	1180.67	1419.37	290.033	269.5	1978.9	2091.83	659.633	35.6767	924
1152.43	1691.43	1814.63	1768.43	1863.4	1509.2	918.867	2163.7	921.433	359.333	1029.23	1699.13	880.367	197.633	8.47	1065.17
1827.47	1640.1	1540	1737.63	1450.17	2438.33	864.967	1198.63	2019.97	179.667	346.5	1360.33	1067.73	225.867	7.44333	906.033
1450.17	1398.83	536.433	1809.5	1432.2	1285.9	1078	1891.63	503.067	515.9	385	1986.6	926.567	138.6	2.82333	2043.07
1226.87	775.133	1160.13	2161.13	1786.4	1324.4	1388.57	1573.37	867.533	359.333	333.667	1149.87	746.9	367.033	436.333	2166.27
1214.03	1824.9	1267.93	2002	2035.37	1106.23	1932.7	1550.27	1588.77	136.033	123.2	764.867	2058.47	462	564.667	1524.6
2145.73	1042.07	1550.27	2374.17	1457.87	1645.23	2443.47	1537.43	821.333	295.167	287.467	1586.2	1501.5	115.5	105.233	1601.6
1868.53	1370.6	2037.93	1483.53	1314.13	1575.93	2828.47	1393.7	1070.3	415.8	128.333	2494.8	2181.67	192.5	5.13333	1742.77
1488.67	1822.33	1280.77	1624.7	2102.1	1663.2	2705.27	2815.63	895.767	405.533	125.767	1986.6	744.333	207.9	315.7	844.433
2730.93	1198.63	877.8	1486.1	1421.93	916.3	1183.23	1591.33	1352.63	213.033	146.3	3126.2	1244.83	143.733	574.933	1786.4
890.633	764.867	1465.57	1396.27	1119.07	1996.87	1355.2	2053.33	1768.43	148.867	608.3	816.2	669.9	184.8	256.667	1311.57
1504.07	998.433	1270.5	2392.13	1611.87	2094.4	1735.07	1011.27	1419.37	308	118.067	1978.9	811.067	290.033	295.167	1442.47
1824.9	1434.77	1609.3	1242.27	1137.03		2861.83	2841.3	1011.27	136.033	236.133	1475.83	574.933	187.367	148.867	1925
2068.73	1498.93	1085.7	2476.83	1103.67	1439.9	1270.5	1696.57	1144.73	254.1	644.233	1617	759.733	56.4667	202.767	795.667
1634.97	2338.23	1706.83	1119.07	900.9	1799.23	2209.9	1863.4	1229.43	128.333	236.133	1578.5	775.133	56.4667	413.233	1599.03
2132.9	1175.53	1321.83	2276.63	1427.07	870.1	1735.07	1919.87	1198.63	169.4	161.7	2553.83	613.433	279.767	92.4	916.3
3316.13	1342.37	1357.77	1501.5	1121.63	2594.9	1424.5	1968.63	351.633	133.467	164.267	541.567	1768.43	123.2	118.067	2425.5
1745.33	1067.73	1522.03	1886.5		1848	1853.13	2838.73	626.267	284.9	187.367	1121.63	1403.97	441.467	197.633	836.733
1352.63	1198.63	1103.67	2099.53		1039.5	2225.3	1822.33	1178.1	159.133	174.533	1963.5	1463	187.367	118.067	1155
1149.87	864.967	1794.1	1342.37		2063.6		2022.53	128.333	400.4	125.767	1575.93	1303.87	71.8667	320.833	1116.5
3282.77	1011.27	1365.47			2094.4		1180.67		367.033	382.433	2179.1	1437.33	146.3	138.6	1578.5
	1039.5	1260.23					1773.57		467.133	305.433	1283.33	816.2	92.4	248.967	995.867
	990.733	1509.2					2048.2		420.933	356.767	970.2	911.167	166.833	102.667	1137.03
	1113.93								169.4	408.1	1098.53	990.733	254.1	169.4	1794.1
	1357.77								667.333	84.7	1506.63		441.467	79.5667
									675.033	305.433			287.467	166.833
									572.367	246.4			726.367	92.4
									508.2	138.6			369.6	251.533
									695.567	207.9			651.933	508.2
									272.067	207.9			361.9	397.833
									1368.03	120.633			241.267	164.267
									323.4	238.7			420.933	105.233
									798.233	218.167			228.433	136.033
									418.367	112.933			518.467	120.633
									885.5	166.833			431.2	338.8
									610.867	141.167			1085.7	320.833
									1003.57				505.633	166.833
													349.067	290.033
													367.033	120.633
													456.867	143.733
													420.933	284.9
													459.433	236.133
														328.533

## Sheet: Unequal partitioning
Figure 3c
Unequal partitioning of mitochondria in BVSC(-) at low oxygen concentration
Polarity index calculated for WT and ND1 cells at D6 of differentiation when differentiated at 3% oxygen concentration
WT 20% O2		ND1 20% O2		WT 3% O2		ND1 3% O2
BVSC(+)	BVSC(-)	BVSC(+)	BVSC(-)	BV(+)	BVSC(-)	BV(+)	BVSC(-)
0.1	0.2	0.11	0.12	0.11	0.12	0.12	0.13
0.11	0.11	0.13	0.18	0.12	0.27	0.13	0.13
0.17	0.11	0.13	0.13	0.17	0.12	0.13	0.14
0.11	0.15	0.12	0.12	0.12	0.24	0.13	0.18
0.13	0.12	0.14	0.14	0.16	0.14	0.15	0.12
0.13	0.16	0.16	0.12	0.16	0.13	0.12	0.1
0.11	0.15	0.11	0.15	0.15	0.12	0.11	0.16
0.11	0.11	0.13	0.17	0.12	0.13	0.12	0.13
0.12	0.12	0.14	0.23	0.15	0.11	0.13	0.11
0.18	0.12	0.17	0.12	0.12	0.14	0.11	0.11
0.11	0.13	0.11	0.11	0.16	0.13	0.15	0.13
0.13	0.12	0.11	0.13	0.15	0.19	0.14	0.17
0.13	0.23	0.18	0.19	0.11	0.13	0.11	0.12
0.14	0.1	0.14	0.11	0.12	0.2	0.14	0.19
0.12	0.14	0.19	0.12	0.11	0.21	0.11	0.11
0.14	0.15	0.15	0.12		0.2	0.11	0.13
	0.1	0.16			0.14	0.12	0.16
	0.14	0.11			0.14	0.17	0.13
	0.13				0.17	0.11	0.13
	0.13				0.16	0.13	0.23
	0.14				0.2	0.11	0.14
	0.15					0.15	0.16
	0.12						0.23

## Sheet: Heteropasmy
Figures 1h-i and Figures 3a-b
The genetic bottleneck promotes the segregation of heteroplasmic mtDNA variant
Heteroplasmy % in differentiating cells at Day 4 (D4), 5, 6 and 7 of differentiation, at either 20% or 3% oxygen.
Figure 1i				Figure 1h				Figure 3b				Figure 3a
BVSC(+) 3% oxygen				BVSC(+) 20% oxygen				BVSC(-) 3% oxygen				BVSC(-) 20% oxygen
D4	D5	D6	D7	D4	D5	D6	D7	D4	D5	D6	D7	D4	D5	D6	D7
30	11	27	10	13	38	10	24	28	26	27	10	11	48	20	39
11	11	29	47	65	28	45	30	11	22	15	12	11	15	30	47
22	12	18	31	17	13	12	13	12	11	45	33	13	17	11	14
33	12	29	18	29	12	43	16	14	9	16	10	20	23	27	32
18	12	26	43	16	11	12	12	40	40	20	9	16	14	33	35
12	13	42	78	14	51	11	15	72	38	10	25	45	59	36	36
20	11	62	23	17	25	10	26	13	25	11	89	12	23	30	10
12	12	29	10	26	34	47	22	54	21	18	12	24	12	13	19
29	11	84	19	16	70	10	25	61	50	12	14	11	12	44	37
59	12	63	40	19	39	27	26	13	29	9	11	14	14	43	18
16	12	44	22	24	46	13	19	42	78	29	10	20	14	61	12
22	12	13	10	40	13	41	23	57	12	11	10	59	14	51	11
22	13	14	39	12	23	35	33	32	28	43	50	18	67	50	20
46	57	34	37	58	45	15	11	13	52	53	10	22	13	16	13
13	34	32	49	73	21	18	20	12	16	11	36	44	23	11	11
11	62	57	41	28	47	23	11	62	16	13	11	27	14	28	25
43	13	12	14	42	68	19	44	20	11	21	12	20	12	88	15
21	16	12	56	16	12	86	10	24	60	12	19	52	30	12	25
37	22	18	18	58	15	11	34	11	43	31	13	16	19	24	25
16	17	14	23	17	13	31	15	28	21	19	11	18	70	43	12
58	17	84	11	21	16	12	61	42	11	12	40	13	13	30	53
34	47	21	10	52	15	35	71	18	16	12	10	24	16	10	71
53	30	26	11	16	25	43	36	41	24	55	11	18	42	12	53
13	16	73	10	19	56	11	23	13	47	13	12	43	17	33	52
20	16	55	18	15	39	25	23	33	11	11	14	18	36	40	37
11	67	9	11	50	78	52	15	50	42	58	50	23	15	13	20
13	14	17	13	15	10	18	11	12	13	35	44	13	23	12	14
13	23	12	18	24	26	11	23	26	12	16	42	22	22	15	16
10	46	26	13	41	16	56	22	21	12	24	58	13	18	12	32
13	11	51	7	12	66	12	34	23	20	11	27	40	10	12	12
11	49	37	41	13	34	12	19	47	20	10	7	13	56	12	28
55	13	10	62	19	13	31	21	54	11	44	8	26	17	11	27
28	11	13	60	19	26	52	26	13	29	27	7	17	25	10	50
15	12	51	39	18	50	53	42	22	31	20	68	48	49	45	15
22	37	9	7	24	11	38	11	26	38	28	14	12	23	12	14
56	23	11	22	13	12	29	31	61	68	50	58	32	12	12	24
14	15	12	32	17	16	11	20	51	11	14	7	22	12	12	20
22	56	10	6	29	32	24	26	17	19	14	14	16	18	10	25
36	11	11	19	14	36	65	34	35	44	9	11	22	23	19	26
25	42	15	9	41	17	13	12	34	33	24		38	39	54	25
12	23	45	8	26	11	17	13	21	34	55		18	11	22	34
14	37	58	77	18	32	12	42	14	13	25		15	14	44	18
24	13	17	44	44	22	36	12	33	35	11		48	16	35	19
31	13	49	25	32	15	9	35	53	26	67		12	11	58	45
21	26	9	17	20	52	42	18	59	21	25		42	34	45	13
25	30	16	69	28	28	41	20	14	34	11		18	65	21	16
29	16	21	23	27	53	11	24	11	10	13		16	33	13	20
14	13	10	27	33	24	11	13		37	16		20	13	11	41
41	38	14	11	24	48	31	28		14	12		31	31	18	41
26	15	9	39	13	10	39	28		78	28		35	11	20	22
18	12	63	13	23	22	26	24		31	10		16	27	19	18
44	55	15	15	61	27	21	13		28			43	14	10	14
32	31	32	26	27	8	55	14		74			17	12	11	11
20	48	21	32	21	10	10	58		70			23	16	23	21
28	37	9	37	18	13	61	21		43			34	13	26	28
	40	24	33	12	34	10	16		20				8	70	42
	44	11	45	10	10	11	24		12				46	11	30
	32	19	12	13	31	35	14		25				34	56	77
	35		41	31	47	51	26		37				12		20
	16			22	21		27		12				14		30
				40	14		22		59				62		44
				39	11		34						54		61
				13			30						31		10
				35			69						8		9
				29			23								14
				74			27								14
				25			11								41
				12			39								17
				32			13								14
				18			15								10
							26								9
							32								28
							37								10
							33								27
							45								57
							12
							41

## Sheet: mtDNA replication
Figure 2a
A decrease of the mtDNA replication rate correlates with the reduction of the mtDNA content in cells
Number of EDU spot per WT and ND1 positive (BV(+) or BVSC(+)) and negative (BVSC(-)) cells at each day of PGCLC differentiation performed in either 3% or 20% oxygen concentratin
WT 3% oxygen positive cells				ND1 3% oxygen positive cells				WT 20% oxygen positive cells				ND1 20% oxygen positive cells				WT 3% oxygen negative cells				ND1 3% oxygen negative cells				WT 20% oxygen negative cells				ND1 20% oxygen negative cells
D4	D5	D6	D7	D4	D5	D6	D7	D4	D5	D6	D7	D4	D5	D6	D7	D4	D5	D6	D7	D4	D5	D6	D7	D4	D5	D6	D7	D4	D5	D6	D7
1.61826	2.61089	1.43931	2.31343	1.09959	2.6537	0.468208	1.66045	4.45161	1.19844	1.2659	0.31068	0.912863	0.228405	1.24855	1.68285	1.43154	0.727626	0.017341	0	0.93361	5.375	0.121387	0.2589	1.12033	0.0856031	0.017341	1.21683	1.70124	0	0.017341	0.31068
1.45228	2.56809	1.02312	0.298507	1.53527	3.38132	1.19653	1.58582	1.59751	0	2.53179	0.440129	1.34855	1.28405	2.23699	2.04531	1.22407	2.01167	0.017341	0.02589	1.03734	2.0625	0.208092	0.880259	0.912863	0	0.138728	0.543689	1.61826	0.299611	0.104046	0.18123
1.28631	1.96887	1.12717	1.56716	1.90871	2.56809	1.28324	1.43657	1.76349	3.50973	0.693642	0.20712	1.63636	2.625	0.416185	0.906149	1.18257	0.428016	0.017341	0.18123	1.16183	5.0625	0.190751	0.466019	1.14108	2.05447	0.208092	0.23301	1.16183	0.0428016	0.381503	0.517799
2.46888	2.48249	2.18497	1.64179	2.0332	2.6537	0.589595	0.764925	5.6129	2.56809	2.63584	1.5534	1.57576	0	0.704626	0.750809	1.30705	0.299611	0	0.595469	1.03734	3.5625	0.0346821	0.02589	0.727273	0.0856031	0.0346821	0.543689	1.18182	0.0428016	0.0427046	0.621359
1.51452	3.85214	0.988439	0.876866	3.40249	4.8125	0.693642	0.746269	3.22581	1.24125	0.427046	1.1194	1.30303	0.0428016	2.09253	0.36246	2.53112	2.01167	0	0.0517799	1.45455	4.8125	0.104046	0.18123	1.66667	0.81323	0.0346821	0.10356	1.63636	1.0625	0.0213523	0
1.28631	4.62257	0.936416	0.746269	1.6805	3.1875	1.49133	0.690299	1.57576	1.49805	1.70819	0.597015	1.18182	0.0428016	1.36655	1.77239	0.746888	2.7821	0.0520231	0.0517799	2.24242	2.375	0.121387	0.517799	1.48485	1.96887	0	0.776699	1.06061	5.5	0.128114	1.91586
0.829876	1.71206	0.693642	1.30597	2.71784	1.25	1.82081	0.355932	1.81818	0.214008	0.982206	0.149254	1.18182	0	3.24555	1.75373	1.39004	2.05447	0.190751	0.414239	2.27273	4.8125	0.17341	0.36246	0.69697	0.0428016	0.0213523	0.647249	4.51515	1.625	0.0213523	0.491909
0.705394	1.32685	1.49466	1.75373	1.47303	0	1.30058	0.525424	1.33333	0.470817	1.70819	0.279851	1.21212	2.9375	2.26335	2.20149	1.0166	0.75	0.0693642	0.15534	1.63636	3.5625	0.121387	0.23301	1.33333	2.7393	0	0.647249	1.54545	2.6875	0.0427046	0
1.57676	3.16732	1.32384	1.23134	2.0303	0.625	1.21708	1.10169	4.64516	0.385214	1.53737	0.0932836	1.51515	1.5375	3.09609	1.21269	0.030303	0.25	0.0867052	0.988806	1.0303	2.25	0.364162	0.33657	1.30303	0.0856031	0.0213523	0.517799	1.33333	2.5625	0	0
0.030303	3.125	1.28114	0.457627	2.39394	4.1875	1.45196	0.220339	1.3278	0.727626	2.04982	0.652985	0.666667	0		1.3806	0.0606061	0.0625	0.017341	0.0373134	1.72727	2.3125	0	0.595469	1.12121	1.71206	0.0854093	0.149254	1.87097	1.5	0	0
0.0606061	2.25	0.939502	0.474576	1.24242	2.5625	1.45196		4.90323	1.84047	1.49466	1.35593	0.939394			1.23134	0.484848	0.0625	0	0.522388	3.80645	2	0.0213523	0.485075	1.60606	0.128405	0.0213523	0.447761	2.32258	2.3125	0	0.906149
0.69697	0.0625	0.960854	0.79661	2.75758	3.3125	3.05338		2.45161	1.02724	1.72954	2.16949	1.87879			2.08955	0.363636	0.0625	0.0213523	0.0932836	4	0.125	0.0213523	0.783582	0.774194	0.428016	0.0221402	0.11194	2.45161	4.375	0.0221402	0.652985
0.363636	0.125	1.00356	0.220339	2.32258	3.125	1.49466		0.290456	3.5	0.642066	2.08475	1.30303			2.0709	2.12121	0.0625	0.0213523	0.764925	0.129032	0.75	0.0213523	0.727612	0.580645	0.3125	0.0442804	1.08209	0.0645161	0.125	0	0.317164
2.09091	2.875	0.298932	0.881356	0.774194	0.923077	1.85765		1.18182	2.5	1.41697	2.22034	0.848485			0.839552	0.363636	0.0625	0.362989	0.410448	1.22581	0.662207	0.362989	0.317164	1.48387	0.25	0	0.205224	2.70968	2.125	0.177122	0.876866
0.818182	0	0.576512	0.627119	0.83871	0.842809	1.11032		4.06452	3.375	1.50554	2.35593	1.16129			1.33898	1.41935	0.1875	0.0213523	0.149254	4.12903	0.561873	0	0.335821	2	0.0625	0.199262	0.130597	1.93548	3.75	0.376384	1.30597
1.9697	0.0625	1.12915	1.16949	1.41935	0.441472	0.774908		2.06452	1.4375		1.83051	3.03226			1.69492	2.25806	0.0625	0.0213523	0.615672	0.709677	0.782609	0.0640569	0.447761	1.87097	1.25	0.0442804	0.0559701			0.0221402	2.14552
1.35484	0.622074	2.01476		0.516129	0.381271	0.664207			1.375		1.47458	3.29032			1.23729	3.74194	0.90301	0	0.820896	1.35484	0.862876	0.0213523	0.915254		2	0	0			0	0.746269
2.12903	0.0602007	1.90406		0.0645161		0.619926			2.3125		1.33898	0.83871			1.55932	2.77419	0.943144	0.0213523	0.764925	2.25806	0.481605	0.0427046	0.169492		1.1875	0	1.01695				1.00746
3.74194	0.0200669	2.05904		1.35484		2.19188			0.541806		2.0339	3.09677			0.0508475	3.41935	0.702341	0	0.615672	1.80645	0.521739	0.106762			1.5625	0	0.762712				0.597015
2.90323	1.10368	1.21771				0.575646			1.12375		1.74576	2.19355			0.440678	3.16129	0.842809	0.708487	0.578358		0.64214	0.0213523			1.5625	0.0221402	0.694915				1.17537
3.22581	0.622074	1.61624				1.26199			0.822742			2.58065				2.19355	0.301003	0.0221402	0.410448			0			0.682274	0	0.0169492				1.32463
3.09677	1.40468	2.78967				1.06273			1.40468			3.35484				3.29032	0.481605	0.0221402	0.423729			0			0.802676		0.288136				0.279851
2.25806	0.301003	0.708487				1.97048			1.34448			2.77419				2.77419	0.882943	0.0221402	0.59322			0			0.421405		0.457627				0
3.29032	0.742475	1.12915				1.08487			1.54515								0.742475	0.0221402	0.644068			0.0664207			0.822742		0.40678				0.101695
2.70968		2.87823							0.90301								0.923077	0.0221402	0.711864			0.0442804			0.702341		0.355932				0.389831
		2.2583															0.762542	0	0.694915			0.0442804			0.180602		0.59322				0.762712
																	0.90301		0.762712			0.243542			0.64214		0.508475				0.728814
																	1.58528		0.830508			0.0442804			0.200669		0.847458				0.745763
																			1						0.0802676						0.677966
																			0.440678						0.702341
																			0.59322						1.62542
																			1.32203						0.58194
																									1.14381
																									0.822742

## Sheet: Autophagy
Figure 2b
The reduction of the mtDNA copy number does not involves autophagy
Volume of ATG12 surface per cell at Day 6 (D6) or Day 7 (D7) of PGCLC differentiation in either 3% or 20% oxygen for both WT and ND1 cells.
WT 20% D6 BVSC(+)	WT 3% D6 BV(+)	ND1 20% D6 BVSC(+)	ND1 3% D6 BV(+)
1.2856	1.53784	2.28641	0.633849
1.30187	1.52156	2.03417	0.0284784
0.968267	1.63548	2.33523	0.677787
0.725793	1.17982	1.39138	0
1.82262	0.927583	0.72498	0
0.870627	2.72579	0.698129	0.0797872
4.57447	0.919447	3.45745	1.32979
7.15426	0.603743	6.03723	0.0398936
5.31915	0.797872	7.28723	0
4.12234	0.106383
2.89894	0.0531915
	2.04787
	0.452128
	0.797872
WT 20% D7 BVSC(+)	WT 3% D7 BVSC(+)	ND1 20% D7 BVSC(+)	ND1 3% D7 BVSC(+)
6.91555	1.49167	4.88078	1.38311
5.51914	0.0370142	7.58051	0.777999
2.48694	2.06539	1.36316	0.265983
2.14116	6.95867	6.43013	1.99487
4.64805	0.377545	3.85675	1.76879
1.09718	0.836521	8.03685	2.43374
0.59107	1.31396	3.20624	2.32819
2.86605	0.297661	1.55209	2.12461
1.13111	3.0404	1.21616	1.67674
1.16513	3.80581	4.89015	1.0327
1.99858	0.187101	7.27144	1.48057
2.07512	0.0340184		1.8322
			2.24096
			5.65556
			2.35152
			2.8703
			4.76258
