# Supplementary material for: Oxygen tension modulates the mitochondrial genetic bottleneck and influences the segregation of a heteroplasmic mtDNA variant in vitro
Source: Commun Biol. 2021 May 14;4:584. doi: 10.1038/s42003-021-02069-2 (PMC8121860; doi:10.1038/s42003-021-02069-2)
Supplement: Supplementary file 5 — Supplementary Data 2. [file 42003_2021_2069_MOESM5_ESM.xlsx]

## Sheet: mtDNA Replication
Gene ID
top1mt
polrmt
Tfam
polg
polg2
ssbp1
twnk
polb
rnaseh1
primpol
tefm
top3a
dna2
poldip2
mgme1
mthfd2
mthfd1l
shtm2

## Sheet: autophafy
Gene ID
foxo3
Fbxo7
Ulk1
Gabarap
Gabarapl1
Gabarapl2
Mul1
Ambra1
Atg2a
Atg2b
Atg3
Atg5
Atg7
Atg9a
Atg9b
Atg12
Atg13
Atg14
Atpif1
Becn1
Usp30
Pink1
Prkn
Bnip3
Bnip3l
Fundc1
Fundc2
Mfn2
Dnm1l
Vdac1
tomm20
Tomm7
Slc25a46
Trp53
Tspo

## Sheet: Lysosomes
Gene ID
Abca2
Abca5
Abcb9
Abcd1
Abcd4
Abhd6
Ace
Acp2
Acp4
Acp5
Acpp
Ada
Adam8
Aga
Akr1b3
Aldob
Ank2
Ank3
Ankrd27
Anxa1
Anxa2
Anxa6
Anxa11
Ap5m1
Ap5s1
Apoe
App
Aqp2
Arl8a
Arl8b
Arrdc3
Arsa
Arsb
Arsg
Asah1
Ass1
Atp6ap2
Atp6v0c
Atp6v0d1
Atp6v0d2
Atp6v1g1
Atp13a2
Atraid
Bace1
Bbc3
BC048403
BC051665
Bcl10
Bloc1s1
Bloc1s2
Borcs5
Borcs6
Borcs7
Borcs8
Bri3
C9orf72
Calcrl
Capn1
Capn2
Cat
Ccdc115
Cckar
Ccz1
Cd1d1
Cd34
Cd63
Cd68
Cd74
Cd164
Cd300ld3
Cdip1
Chid1
Chit1
Chmp2b
Clcn3
Clcn4
Clcn7
Clec16a
Cln3
Cln5
Clnk
Cltc
Cpq
Crhbp
Cst3
Cst7
Ctbs
Ctla2a
Ctla2b
Ctns
Ctrb1
Cts3
Cts6
Cts7
Cts8
Ctsa
Ctsb
Ctsc
Ctsd
Ctsf
Ctsh
Ctsj
Ctsk
Ctsl
Ctsll3
Ctsm
Ctso
Ctsq
Ctsr
Ctss
Ctsw
Ctsz
Cubn
Cxcr2
Cxcr4
Cyb561
Cyb561a3
Cybrd1
Depdc5
Dnase2a
Dnase2b
Doc2a
Dpp7
Dram1
Dram2
Dtx3l
Dync1li1
Dync1li2
Ear4
Elapor1
Epdr1
Epg5
Es18
Eva1a
Fasl
Ffar4
Fgfr3
Flcn
Fnbp1
Fnip1
Fnip2
Fth1
Ftl1
Fuca1
Fuca2
Fyco1
Gaa
Gabarap
Galc
Galns
Gba
Gfap
Ggh
Gimap5
Gja1
Gla
Glb1
Glmp
Gm2a
Gns
Got1
Gpc3
Gpr137
Gpr137b
Gpr137c
Gpr143
Grin2b
Grn
Gusb
Gzmb
H2-Aa
H2-DMa
H2-DMb1
H2-DMb2
H2-Ea
H2-Eb1
H2-Ob
Hap1
Hck
Hexa
Hexb
Hgs
Hgsnat
Hps4
Hps6
Hpse
Hrg
Hsp90ab1
Hspa8
Hyal1
Hyal2
Hyal3
Ids
Idua
Ifi30
Ifitm3
Ifnar1
Il1b
Il4i1
Insr
Irgm1
Itfg2
Itm2c
Kcnq1
Kif2a
Klhl22
Kptn
Kxd1
Lamp1
Lamp2
Lamp3
Lamp5
Lamtor1
Lamtor2
Lamtor4
Lamtor5
Laptm4a
Laptm4b
Laptm5
Lars
Ldlr
Lgmn
Lhcgr
Lipa
Litaf
Lmbrd1
Lrba
Lrrk2
M6pr
Man2b1
Man2b2
Manba
Map1lc3a
Map1lc3b
Marchf1
Marchf2
Marchf3
Marchf8
Marchf9
Mcoln1
Mcoln2
Mcoln3
Meak7
Mfsd8
Mios
Mlc1
Mmp13
Mpo
Mpz
Mreg
Mt1
Mtor
Myo5a
Myo7a
Naaa
Naga
Napsa
Nbr1
Ncoa4
Ncstn
Neu1
Neu3
Nos1
Npc1
Npc2
Nppa
Nprl2
Nprl3
Nsg1
Nsg2
Oca2
Ocln
Ostm1
P2ry2
Pax2
Pcsk9
Pcyox1
Pde1c
Pdgfrb
Pebp4
Pgap6
Pik3c3
Pip4p1
Pip4p2
Pla2g4e
Pla2g5
Pla2g10
Pla2g15
Plbd1
Plbd2
Pld3
Plekhf1
Plekhm1
Pon2
Ppt1
Ppt2
Prcp
Prdx6
Prf1
Prss16
Prss57
Prtn3
Psap
Psapl1
Psen1
Psen2
Rab3a
Rab7
Rab7b
Rab9
Rab9b
Rab12
Rab14
Rab27a
Rab38
Rab39
Ramp3
Rb1cc1
Rilp
Rmc1
Rnase6
Rnaset2a
Rnaset2b
Rnf13
Rnf19b
Rnf152
Rnf183
Rptor
Rraga
Rragb
Rragc
Rragd
Rubcn
Saac
Scarb2
Sec13
Seh1l
Sftpb
Sgsh
Shkbp1
Siae
Sidt1
Sidt2
Siglecf
Slc2a6
Slc2a13
Slc3a2
Slc7a5
Slc7a14
Slc11a1
Slc11a2
Slc15a3
Slc15a4
Slc17a1
Slc17a2
Slc17a3
Slc17a4
Slc17a5
Slc26a11
Slc29a3
Slc30a3
Slc30a4
Slc35f6
Slc36a1
Slc38a9
Slc39a8
Slc39a14
Slc48a1
Slc49a4
Slc66a1
Smpd1
Snap23
Snapin
Snx1
Snx2
Snx14
Snx16
Sod1
Sort1
Spaar
Spag9
Sphk2
Sppl2a
Sppl2b
Sppl2c
Sqstm1
Src
Srgn
Stx3
Stx7
Stx8
Stxbp2
Sult1c2
Syt7
Syt11
Szt2
Tasl
Tcirg1
Tecpr1
Tfeb
Tinag
Tinagl1
Tlr7
Tlr9
Tm4sf5
Tm6sf1
Tm9sf1
Tmbim1
Tmem9
Tmem9b
Tmem25
Tmem59
Tmem63a
Tmem74
Tmem79
Tmem97
Tmem106b
Tmem150a
Tmem150b
Tmem150c
Tmem165
Tmem175
Tmem192
Tnfaip3
Tpcn1
Tpcn2
Tpp1
Tpsab1
Treml4
Trim23
Trim29
Trip10
Trpm2
Tsc2
Tspan1
Uba1
Ubxn6
Unc13d
Unc93b1
Uvrag
Vamp7
Vamp8
Vps4a
Vps11
Vps13a
Vps16
Vps18
Vps26a
Vps33a
Vps33b
Vps35
Vps36
Vps39
Vps41
Vti1b
Wdr24
Wdr45b
Wdr48
Wdr59
Wdr81
Zc3hav1
Znrf1
Znrf2
