# Supplementary material for: Oxygen tension modulates the mitochondrial genetic bottleneck and influences the segregation of a heteroplasmic mtDNA variant in vitro
Source: Commun Biol. 2021 May 14;4:584. doi: 10.1038/s42003-021-02069-2 (PMC8121860; doi:10.1038/s42003-021-02069-2)
Supplement: Supplementary file 6 — Supplementary Data 3. [file 42003_2021_2069_MOESM6_ESM.xlsx]

## Sheet: ESC before subcloning
Detection of heteroplasmic mtDNA variant by single ES cell deep sequencing before subcloning.
POS	Depth	REF	ALT	ESC_1	ESC_2	ESC_3	ESC_4	ESC_5	ESC_6	ESC_7	ESC_8	ESC_9	ESC_10	ESC_11	ESC_12	ESC_13	ESC_14	ESC_15
884	>5000	T	C								0.0558
3062	>5000	T	A	0.2814	0.5635		0.1476				0.0794		0.2847	0.2803
7344	>5000	C	A										0.1017
12052	>5000	C	A														0.2356	0.1507
15267	>1000	A	G			0.0634	0.4361				0.2159	0.0897				0.284

## Sheet: ESC after Subcloning
Detection of heteroplasmic mtDNA variant in WT cells by single cell deep sequencing after subcloning.
POS	Depth	REF	ALT	Cell 1	Cell 2	Cell 3	Cell 4	Cell 5	Cell 6	Cell 7	Cell 8	Cell 9	Cell 10	Cell 11
11203	>2000	G	T							0.0524
12052	>5000	C	A		0.0667
Detection of heteroplasmic mtDNA variant in ND1 cells by single cell deep sequencing after subcloning.
POS	Depth	REF	ALT	Cell 1	Cell 2	Cell 3	Cell 4	Cell 5	Cell 6	Cell 7	Cell 8	Cell 9	Cell 10	Cell 11	Cell 12	Cell 13	Cell 14	Cell 15	Cell 16	Cell 17	Cell 18	Cell 19	Cell 20	Cell 21
1922	>2000	G	T																	0.0538
2010	>1000	G	A											0.0987
3062	>5000	T	A	0.2193	0.2288	0.507			0.3876	0.593	0.6555	0.118	0.3082	0.0697	0.1782	0.6241	0.1706	0.5647		0.3552		0.4173	0.3858
3673	>2000	C	T									0.0747
4493	>5000	C	A				0.3241								0.198		0.4271							0.3322
6334	>5000	C	T										0.1967							0.1673			0.1537
9900	>2000	C	T					0.0508
12281	>5000	C	T					0.0616
